# Supplementary material for: Synergistic action of mucoactive drugs and phages against Pseudomonas aeruginosa and Klebsiella pneumoniae
Source: Microbiol Spectr. 2025 Feb 6;13(3):e01601-24. doi: 10.1128/spectrum.01601-24 (PMC11878038; doi:10.1128/spectrum.01601-24)
Supplement: File S1 — Data sources for statistical analyses. [file spectrum.01601-24-s0001.xlsx]

## Sheet: Supplemental File 1
Supplemental File 1: Data sources for statistical analyses***

## Sheet: Fig. 1A
	ZS-PA-35			ZS-PA-35+Φ10			ZS-PA-35+NAC			ZS-PA-35+NAC+Φ10
0	0.345	0.37	0.353	0.331	0.331	0.335	0.287	0.28	0.289	0.293	0.285	0.308
1	0.538	0.536	0.536	0.52	0.519	0.519	0.527	0.492	0.523	0.514	0.506	0.514
2	0.708	0.682	0.682	0.469	0.446	0.466	0.678	0.68	0.664	0.296	0.298	0.309
3	0.796	0.793	0.81	0.321	0.311	0.328	0.804	0.814	0.83	0.17	0.166	0.169
4	1.004	0.987	1.009	0.307	0.277	0.306	0.928	1.013	1.009	0.162	0.158	0.156
5	1.25	1.272	1.284	0.261	0.248	0.276	1.27	1.276	1.32	0.129	0.136	0.131
6	1.466	1.47	1.434	0.26	0.234	0.288	1.38	1.412	1.46	0.123	0.124	0.123
	one-way
					Summary	P Value
1	ZS-PA-35+Φ10 vs. ZS-PA-35+NAC+Φ10				ns	0.7579
2	ZS-PA-35+Φ10 vs. ZS-PA-35+NAC+Φ10				****	<0.0001
3	ZS-PA-35+Φ10 vs. ZS-PA-35+NAC+Φ10				****	<0.0001
4	ZS-PA-35+Φ10 vs. ZS-PA-35+NAC+Φ10				***	0.0009
5	ZS-PA-35+Φ10 vs. ZS-PA-35+NAC+Φ10				****	<0.0001
6	ZS-PA-35+Φ10 vs. ZS-PA-35+NAC+Φ10				***	0.0009

## Sheet: Fig. 1B
	ZS-PA-35			ZS-PA-35+Φ2			ZS-PA-35+NAC			ZS-PA-35+NAC+Φ2
0	0.341	0.337	0.343	0.321	0.312	0.335	0.26	0.264	0.277	0.261	0.263	0.28
1	0.521	0.558	0.556	0.558	0.559	0.592	0.517	0.51	0.519	0.502	0.475	0.529
2	0.73	0.714	0.699	0.6	0.559	0.602	0.706	0.682	0.682	0.42	0.481	0.52
3	0.815	0.863	0.821	0.504	0.572	0.558	0.818	0.851	0.827	0.623	0.59	0.609
4	1.088	1.106	1.072	0.682	0.77	0.74	1.09	1.058	1.072	0.81	0.793	0.854
5	1.316	1.226	1.288	0.883	0.921	0.903	1.236	1.28	1.288	1.013	0.967	1.009
6	1.46	1.424	1.5	1.06	1.118	1.058	1.442	1.614	1.42	1.288	1.218	1.236
	one-way
					Summary	P Value
1	ZS-PA-35+Φ2 vs. ZS-PA-35+NAC+Φ2				*	0.0128
2	ZS-PA-35+Φ2 vs. ZS-PA-35+NAC+Φ2				**	0.0071
3	ZS-PA-35+Φ2 vs. ZS-PA-35+NAC+Φ2				ns	0.0623
4	ZS-PA-35+Φ2 vs. ZS-PA-35+NAC+Φ2				*	0.0273
5	ZS-PA-35+Φ2 vs. ZS-PA-35+NAC+Φ2				*	0.0257
6	ZS-PA-35+Φ2 vs. ZS-PA-35+NAC+Φ2				*	0.0407

## Sheet: Fig. 1C
	Kp36			Kp36+Φ117			Kp36+NAC			Kp36+NAC+Φ117
0	0.377	0.363	0.374	0.377	0.371	0.359	0.37	0.351	0.33	0.337	0.352	0.36
1	0.775	0.775	0.772	0.032	0.024	0.022	0.735	0.777	0.75	0.022	0.034	0.025
2	1.013	1.041	1.041	0.054	0.044	0.032	1.032	1.081	1.046	0.032	0.039	0.049
3	1.406	1.424	1.438	0.037	0.049	0.043	1.48	1.466	1.438	0.052	0.079	0.066
4	1.554	1.58	1.63	0.076	0.078	0.089	1.554	1.642	1.576	0.078	0.092	0.083
5	2	2.04	2.012	0.287	0.268	0.259	2.064	2.144	2.012	0.206	0.21	0.218
6	2.128	2.248	2.256	0.767	0.71	0.69	2.116	2.232	2.156	0.556	0.538	0.526
	one-way
					Summary	P Value
1	Kp36+Φ117 vs. Kp36+NAC+Φ117				ns	0.9995
2	Kp36+Φ117 vs. Kp36+NAC+Φ117				ns	0.9943
3	Kp36+Φ117 vs. Kp36+NAC+Φ117				ns	0.3324
4	Kp36+Φ117 vs. Kp36+NAC+Φ117				ns	0.9991
5	Kp36+Φ117 vs. Kp36+NAC+Φ117				ns	0.2438
6	Kp36+Φ117 vs. Kp36+NAC+Φ117				*	0.0102

## Sheet: Fig. 1D
	ZS-PA-35			ZS-PA-35+Φ2+Φ10			ZS-PA-35+NAC			ZS-PA-35+NAC+Φ2+Φ10
0	0.24	0.268	0.256	0.249	0.253	0.268	0.272	0.258	0.242	0.234	0.228	0.244
1	0.5	0.492	0.499	0.47	0.492	0.514	0.507	0.463	0.466	0.408	0.449	0.428
2	0.738	0.764	0.717	0.352	0.385	0.373	0.762	0.69	0.712	0.263	0.31	0.284
3	0.824	0.876	0.85	0.237	0.276	0.264	1.014	0.916	0.934	0.165	0.193	0.127
4	1.15	1.276	1.118	0.137	0.207	0.186	1.344	1.204	1.246	0.051	0.101	0.051
5	1.28	1.398	1.312	0.11	0.157	0.147	1.514	1.406	1.424	0.036	0.089	0.033
6	1.48	1.46	1.49	0.069	0.126	0.107	1.554	1.424	1.504	0.033	0.03	0.027
	one-way
				Summary	P Value
1	ZS-PA-35+Φ2+Φ10 vs. ZS-PA-35+NAC+Φ2+Φ10			*	0.0169
2	ZS-PA-35+Φ2+Φ10 vs. ZS-PA-35+NAC+Φ2+Φ10			*	0.0181
3	ZS-PA-35+Φ2+Φ10 vs. ZS-PA-35+NAC+Φ2+Φ10			*	0.0375
4	ZS-PA-35+Φ2+Φ10 vs. ZS-PA-35+NAC+Φ2+Φ10			ns	0.1933
5	ZS-PA-35+Φ2+Φ10 vs. ZS-PA-35+NAC+Φ2+Φ10			ns	0.1911
6	ZS-PA-35+Φ2+Φ10 vs. ZS-PA-35+NAC+Φ2+Φ10			ns	0.1634

## Sheet: Fig. 1E
	ZS-PA-35+Φ10			ZS-PA-35+NAC+Φ10
0	4080000	5640000	5080000	4120000	2720000	4080000
1	3960000	3840000	4160000	8320000	3680000	8840000
2	88000000	88000000	32000000	264000000	252000000	284000000
3	280000000	420000000	580000000	860000000	960000000	1460000000
4	600000000	740000000	740000000	1420000000	1240000000	1420000000
5	520000000	640000000	520000000	1380000000	1040000000	1600000000
6	220000000	380000000	120000000	1100000000	2520000000	1200000000
	t-test	P value	P value summary
	1	0.073	ns
	2	0.0003	***
	3	0.0156	*
	4	0.0005	***
	5	0.0048	**
	6	0.0211	*

## Sheet: Fig. 1F
	ZS-PA-35+Φ2			ZS-PA-35+NAC+Φ2
0	12800000	13800000	10800000	6800000	7600000	9600000
1	770000000	1000000000	740000000	630000000	1100000000	880000000
2	9120000000	10900000000	10900000000	12600000000	11400000000	11800000000
3	9600000000	10000000000	9400000000	10200000000	9600000000	8800000000
4	8000000000	10600000000	11400000000	7400000000	12000000000	12600000000
5	15600000000	14900000000	17600000000	24200000000	17000000000	10800000000
6	15600000000	14000000000	12800000000	12200000000	18200000000	14800000000
	t-test	P value	P value summary
	1	0.4219	ns
	2	0.039	*
	3	0.389	ns
	4	0.374	ns
	5	0.3794	ns
	6	0.3259	ns

## Sheet: Fig. 1G
	Kp36+Φ117			Kp36+NAC+Φ117
0	440000	590000	670000	400000	440000	500000
1	23000000000	27000000000	26000000000	21000000000	22500000000	23500000000
2	16500000000	14500000000	21000000000	15500000000	18000000000	16000000000
3	16500000000	17500000000	18500000000	9000000000	15000000000	16000000000
4	19500000000	24500000000	20500000000	14500000000	17500000000	13000000000
5	19500000000	13000000000	13500000000	8000000000	10500000000	9000000000
6	20000000000	18000000000	16000000000	9000000000	10000000000	9500000000
	t-test	P value	P value summary
	1	0.0498	*
	2	0.3538	ns
	3	0.0696	ns
	4	0.0162	*
	5	0.0247	*
	6	0.001	**

## Sheet: Fig. 1H
	Δ294+Φ2			Δ294+NAC+Φ2			ΔpilT+Φ10			ΔpilT+NAC+Φ10
0	1160000	1240000	990000	1180000	1180000	1160000	18900000	17400000	17700000	13800000	15300000	16200000
2	900000000	600000000	600000000	800000000	900000000	950000000	1520000000	1440000000	1550000000	5720000000	5500000000	5460000000
4	600000000	550000000	450000000	750000000	850000000	1100000000	2100000000	2100000000	2500000000	11300000000	10300000000	12100000000
6	700000000	850000000	900000000	700000000	800000000	1100000000	2300000000	1900000000	1650000000	5600000000	5450000000	5600000000
	t-test
			2	4	6
			0.0844	0.0158	0.3643
	Δ294+Φ2 - Δ294+NAC+Φ2		ns	*	ns
			2	4	6
	ΔpilT+Φ10 - ΔpilT+NAC+Φ10		<0.0001	<0.0001	<0.0001
			****	****	****

## Sheet: Fig. 2A
	ZS-PA-35			ZS-PA-35+Φ10			ZS-PA-35+AMB			ZS-PA-35+AMB+Φ10
0	0.314	0.257	0.274	0.276	0.243	0.24	0.251	0.253	0.256	0.234	0.251	0.268
1	0.561	0.532	0.521	0.447	0.442	0.471	0.536	0.532	0.541	0.38	0.399	0.418
2	0.752	0.73	0.73	0.348	0.35	0.358	0.745	0.745	0.764	0.293	0.323	0.292
3	0.873	0.842	0.821	0.204	0.185	0.194	0.866	0.951	0.889	0.186	0.168	0.178
4	1.232	1.348	1.27	0.12	0.111	0.133	1.246	1.292	1.304	0.107	0.119	0.133
5	1.502	1.48	1.456	0.082	0.078	0.089	1.438	1.446	1.47	0.112	0.087	0.085
6	1.648	1.69	1.702	0.068	0.103	0.073	1.74	1.74	1.714	0.084	0.105	0.071
	one-way
					Summary	P Value
1	ZS-PA-35+Φ10 vs. ZS-PA-35+AMB+Φ10				*	0.0144
2	ZS-PA-35+Φ10 vs. ZS-PA-35+AMB+Φ10				**	0.0055
3	ZS-PA-35+Φ10 vs. ZS-PA-35+AMB+Φ10				ns	0.8577
4	ZS-PA-35+Φ10 vs. ZS-PA-35+AMB+Φ10				ns	>0.9999
5	ZS-PA-35+Φ10 vs. ZS-PA-35+AMB+Φ10				ns	0.8171
6	ZS-PA-35+Φ10 vs. ZS-PA-35+AMB+Φ10				ns	0.988

[truncated: 53 more sheets: Fig. 2B, Fig. 2C, Fig. 2D, Fig. 2E, Fig. 2F, Fig. 2G, Fig. 2H, Fig. 3A, Fig. 3B, Fig. 3C, Fig. 3D, Fig. 3E, Fig. 3F, Fig. 4A, Fig. 4B, Fig. 4C, Fig. 4D, Fig. 4E, Fig. 4F, Fig. 5A …]
